# Supplementary material for: Quality of Life and Working Conditions of Hand Surgeons—A National Survey
Source: Medicina (Kaunas). 2023 Aug 11;59(8):1450. doi: 10.3390/medicina59081450 (PMC10456479; doi:10.3390/medicina59081450)
Supplement: Supplementary file 1 [file medicina-59-01450-s001.zip]

Archive with 1 entries (1 files):
- medicina-2505653-supplementary.pdf
